# Supplementary material for: Impact of Cognitive Reserve and Premorbid IQ on Cognitive and Functional Status in Older Outpatients
Source: Brain Sci. 2021 Jun 22;11(7):824. doi: 10.3390/brainsci11070824 (PMC8301973; doi:10.3390/brainsci11070824)
Supplement: Supplementary file 1 [file brainsci-11-00824-s001.zip]

Archive with 1 entries (1 files):
- brainsci-1259953-supplementary.pdf
